# Supplementary material for: Virtual reality immersion compared to monitored anesthesia care for hand surgery: A randomized controlled trial
Source: PLoS One. 2022 Sep 21;17(9):e0272030. doi: 10.1371/journal.pone.0272030 (PMC9491608; doi:10.1371/journal.pone.0272030)
Supplement: S3 File — (CSV) [file pone.0272030.s003.csv]

Study ID	Event Name	Survey Identifier	Group Assignment	Complete?	Age	Gender	Weight	Height	BMI	Race	Race Other	Ethnicity	Comorbidities (choice=None)	Comorbidities (choice=Peripheral vascular disease)	Comorbidities (choice=Connective tissue disease)	Comorbidities (choice=Peptic ulcer disease)	Comorbidities (choice=Mild liver disease (LFT abnormalities without Symptoms/sequelae i.e. ascites))	Comorbidities (choice=Diabetes without complications)	Comorbidities (choice=Diabetes with end organ damage)	Comorbidities (choice=Hemiplegia)	Comorbidities (choice=Moderate or severe renal disease (CKD stage 2 or higher))	Comorbidities (choice=Solid tumor non metastatic)	Comorbidities (choice=Solid tumor metastatic)	Comorbidities (choice=AIDS)	Comorbidities (choice=Chronic Pain)	Comorbidities (choice=Hypertension)	Comorbidities (choice=Hyperlipidemia)	Comorbidities (choice=Leukemia)	Comorbidities (choice=Lymphoma or multiple myeloma)	Comorbidities (choice=Moderate or severe liver disease (any symptoms or sequelae of cirrhosis))	Comorbidities (choice=Congestive heart failure (either systolic or diastolic))	Comorbidities (choice=Arrhythmia)	Comorbidities (choice=Coagulopathy)	Comorbidities (choice=Hypercoagulability)	Comorbidities (choice=Obesity)	Comorbidities (choice=COPD/Asthma)	Comorbidities (choice=Interstitial lung disease)	Comorbidities (choice=Restrictive lung disease)	Comorbidities (choice=Recurrent pneumonia)	Comorbidities (choice=Depression)	Comorbidities (choice=Anxiety)	Hand Conditions (choice=Arthritis)	Hand Conditions (choice=Carpal Tunnel)	Hand Conditions (choice=Injury)	Hand Conditions (choice=Trigger Finger)	Hand Conditions (choice=Other)	Hand Conditions (choice=Ulnar neuropathy)	Hand Conditions (choice=Ganglion Cyst)	Hand Conditions (choice=Dupuytrens contracture)
DM01	Baseline (Arm 2: Data Monitoring Arm)				80	Male	182	71.5	25.63254927	White		Not Hispanic or Latino	Unchecked	Unchecked	Unchecked	Unchecked	Unchecked	Unchecked	Unchecked	Unchecked	Unchecked	Unchecked	Unchecked	Unchecked	Unchecked	Checked	Unchecked	Unchecked	Unchecked	Unchecked	Unchecked	Unchecked	Unchecked	Unchecked	Unchecked	Unchecked	Unchecked	Unchecked	Unchecked	Unchecked	Unchecked	Unchecked	Checked	Unchecked	Unchecked	Checked	Unchecked	Unchecked	Unchecked
DM01	Medication Record (Arm 2: Data Monitoring Arm)
DM01	Outcomes (Arm 2: Data Monitoring Arm)
DM02	Baseline (Arm 2: Data Monitoring Arm)				60	Male	195	70	28.65306122	White		Not Hispanic or Latino	Unchecked	Unchecked	Unchecked	Unchecked	Unchecked	Checked	Unchecked	Unchecked	Unchecked	Unchecked	Unchecked	Unchecked	Unchecked	Checked	Checked	Unchecked	Unchecked	Unchecked	Unchecked	Unchecked	Unchecked	Unchecked	Unchecked	Unchecked	Unchecked	Unchecked	Unchecked	Checked	Unchecked	Unchecked	Unchecked	Checked	Unchecked	Checked	Unchecked	Unchecked	Unchecked
DM02	Medication Record (Arm 2: Data Monitoring Arm)
DM02	Outcomes (Arm 2: Data Monitoring Arm)
DM03	Baseline (Arm 2: Data Monitoring Arm)				56	Male	193.6	68	30.14532872	Asian		Not Hispanic or Latino	Unchecked	Unchecked	Unchecked	Unchecked	Unchecked	Unchecked	Unchecked	Unchecked	Unchecked	Unchecked	Unchecked	Unchecked	Unchecked	Checked	Checked	Unchecked	Unchecked	Unchecked	Unchecked	Unchecked	Unchecked	Unchecked	Checked	Unchecked	Unchecked	Unchecked	Unchecked	Unchecked	Unchecked	Unchecked	Checked	Unchecked	Unchecked	Unchecked	Unchecked	Unchecked	Unchecked
DM03	Medication Record (Arm 2: Data Monitoring Arm)
DM03	Outcomes (Arm 2: Data Monitoring Arm)
DM04	Baseline (Arm 2: Data Monitoring Arm)				27	Male	184.8	69	27.94706994	Unknown		Hispanic or Latino	Checked	Unchecked	Unchecked	Unchecked	Unchecked	Unchecked	Unchecked	Unchecked	Unchecked	Unchecked	Unchecked	Unchecked	Unchecked	Unchecked	Unchecked	Unchecked	Unchecked	Unchecked	Unchecked	Unchecked	Unchecked	Unchecked	Unchecked	Unchecked	Unchecked	Unchecked	Unchecked	Unchecked	Unchecked	Unchecked	Unchecked	Unchecked	Unchecked	Checked	Unchecked	Unchecked	Unchecked
DM04	Medication Record (Arm 2: Data Monitoring Arm)
DM04	Outcomes (Arm 2: Data Monitoring Arm)
DM05	Baseline (Arm 2: Data Monitoring Arm)				34	Female	142	65	24.19881657	Black of African American		Not Hispanic or Latino	Unchecked	Unchecked	Unchecked	Unchecked	Unchecked	Unchecked	Unchecked	Unchecked	Unchecked	Unchecked	Unchecked	Unchecked	Unchecked	Unchecked	Unchecked	Unchecked	Unchecked	Unchecked	Unchecked	Unchecked	Unchecked	Unchecked	Unchecked	Unchecked	Unchecked	Unchecked	Unchecked	Checked	Checked	Unchecked	Unchecked	Unchecked	Unchecked	Unchecked	Unchecked	Checked	Unchecked
DM06	Baseline (Arm 2: Data Monitoring Arm)				64	Male	145	70.5	21.00497963	White		Not Hispanic or Latino	Unchecked	Unchecked	Unchecked	Unchecked	Unchecked	Unchecked	Unchecked	Unchecked	Unchecked	Checked	Unchecked	Unchecked	Unchecked	Unchecked	Unchecked	Unchecked	Unchecked	Checked	Unchecked	Checked	Unchecked	Unchecked	Unchecked	Unchecked	Unchecked	Unchecked	Unchecked	Unchecked	Unchecked	Unchecked	Unchecked	Unchecked	Unchecked	Checked	Unchecked	Unchecked	Unchecked
DM06	Medication Record (Arm 2: Data Monitoring Arm)
DM06	Outcomes (Arm 2: Data Monitoring Arm)
DM07	Baseline (Arm 2: Data Monitoring Arm)				27	Female	158.4	62	29.66909469	White		Not Hispanic or Latino	Unchecked	Unchecked	Unchecked	Unchecked	Checked	Unchecked	Unchecked	Unchecked	Unchecked	Unchecked	Unchecked	Unchecked	Unchecked	Unchecked	Unchecked	Unchecked	Unchecked	Unchecked	Unchecked	Unchecked	Unchecked	Unchecked	Unchecked	Unchecked	Unchecked	Unchecked	Unchecked	Checked	Unchecked	Unchecked	Checked	Unchecked	Unchecked	Unchecked	Unchecked	Unchecked	Unchecked
DM07	Medication Record (Arm 2: Data Monitoring Arm)
DM07	Outcomes (Arm 2: Data Monitoring Arm)
DM08	Baseline (Arm 2: Data Monitoring Arm)				65	Female	153	65	26.07337278	White		Not Hispanic or Latino	Unchecked	Unchecked	Unchecked	Unchecked	Unchecked	Unchecked	Unchecked	Unchecked	Unchecked	Unchecked	Unchecked	Unchecked	Unchecked	Unchecked	Unchecked	Unchecked	Unchecked	Unchecked	Unchecked	Unchecked	Unchecked	Unchecked	Unchecked	Unchecked	Unchecked	Unchecked	Unchecked	Checked	Unchecked	Unchecked	Unchecked	Unchecked	Unchecked	Checked	Unchecked	Unchecked	Unchecked
DM08	Medication Record (Arm 2: Data Monitoring Arm)
DM08	Outcomes (Arm 2: Data Monitoring Arm)
DM09	Baseline (Arm 2: Data Monitoring Arm)				38	Female	213	64	37.44140625	Unknown		Hispanic or Latino	Unchecked	Unchecked	Unchecked	Unchecked	Unchecked	Unchecked	Unchecked	Unchecked	Unchecked	Unchecked	Unchecked	Unchecked	Unchecked	Unchecked	Unchecked	Unchecked	Unchecked	Unchecked	Unchecked	Checked	Checked	Unchecked	Checked	Checked	Unchecked	Unchecked	Unchecked	Checked	Checked	Unchecked	Unchecked	Unchecked	Unchecked	Checked	Unchecked	Unchecked	Unchecked
DM09	Medication Record (Arm 2: Data Monitoring Arm)
DM09	Outcomes (Arm 2: Data Monitoring Arm)
DM10	Baseline (Arm 2: Data Monitoring Arm)				65	Male	150	70	22.04081633	White		Not Hispanic or Latino	Checked	Unchecked	Unchecked	Unchecked	Unchecked	Unchecked	Unchecked	Unchecked	Unchecked	Unchecked	Unchecked	Unchecked	Unchecked	Unchecked	Unchecked	Unchecked	Unchecked	Unchecked	Unchecked	Unchecked	Unchecked	Unchecked	Unchecked	Unchecked	Unchecked	Unchecked	Unchecked	Unchecked	Unchecked	Unchecked	Unchecked	Unchecked	Unchecked	Checked	Unchecked	Unchecked	Unchecked
DM10	Medication Record (Arm 2: Data Monitoring Arm)
DM10	Outcomes (Arm 2: Data Monitoring Arm)
DM11	Baseline (Arm 2: Data Monitoring Arm)				61	Male	194.6	70	28.59428571	White		Not Hispanic or Latino	Unchecked	Unchecked	Unchecked	Unchecked	Unchecked	Unchecked	Unchecked	Unchecked	Unchecked	Unchecked	Unchecked	Unchecked	Unchecked	Checked	Checked	Unchecked	Unchecked	Unchecked	Unchecked	Unchecked	Unchecked	Unchecked	Unchecked	Unchecked	Unchecked	Unchecked	Unchecked	Unchecked	Unchecked	Checked	Unchecked	Unchecked	Unchecked	Checked	Unchecked	Unchecked	Unchecked
DM11	Medication Record (Arm 2: Data Monitoring Arm)
DM11	Outcomes (Arm 2: Data Monitoring Arm)
DM14	Baseline (Arm 2: Data Monitoring Arm)				29	Male	200	72	27.77777778	White		Not Hispanic or Latino	Checked	Unchecked	Unchecked	Unchecked	Unchecked	Unchecked	Unchecked	Unchecked	Unchecked	Unchecked	Unchecked	Unchecked	Unchecked	Unchecked	Unchecked	Unchecked	Unchecked	Unchecked	Unchecked	Unchecked	Unchecked	Unchecked	Unchecked	Unchecked	Unchecked	Unchecked	Unchecked	Unchecked	Unchecked	Unchecked	Unchecked	Unchecked	Unchecked	Checked	Unchecked	Unchecked	Unchecked
DM14	Medication Record (Arm 2: Data Monitoring Arm)
DM14	Outcomes (Arm 2: Data Monitoring Arm)
DM15	Baseline (Arm 2: Data Monitoring Arm)				38	Male	160	69	24.19659735	White		Not Hispanic or Latino	Checked	Unchecked	Unchecked	Unchecked	Unchecked	Unchecked	Unchecked	Unchecked	Unchecked	Unchecked	Unchecked	Unchecked	Unchecked	Unchecked	Unchecked	Unchecked	Unchecked	Unchecked	Unchecked	Unchecked	Unchecked	Unchecked	Unchecked	Unchecked	Unchecked	Unchecked	Unchecked	Unchecked	Unchecked	Unchecked	Unchecked	Checked	Unchecked	Checked	Unchecked	Unchecked	Unchecked
DM15	Medication Record (Arm 2: Data Monitoring Arm)
DM15	Outcomes (Arm 2: Data Monitoring Arm)
DM16	Baseline (Arm 2: Data Monitoring Arm)				53	Male	317	76	39.51523546	White		Not Hispanic or Latino	Unchecked	Unchecked	Unchecked	Unchecked	Unchecked	Checked	Unchecked	Unchecked	Unchecked	Unchecked	Unchecked	Unchecked	Unchecked	Checked	Unchecked	Unchecked	Unchecked	Unchecked	Unchecked	Unchecked	Unchecked	Unchecked	Checked	Unchecked	Unchecked	Unchecked	Unchecked	Unchecked	Unchecked	Unchecked	Checked	Unchecked	Unchecked	Checked	Unchecked	Unchecked	Unchecked
DM16	Medication Record (Arm 2: Data Monitoring Arm)
DM16	Outcomes (Arm 2: Data Monitoring Arm)
DM17	Baseline (Arm 2: Data Monitoring Arm)				52	Male	220	65	37.49112426	Unknown		Hispanic or Latino	Unchecked	Unchecked	Unchecked	Unchecked	Unchecked	Checked	Unchecked	Unchecked	Unchecked	Unchecked	Unchecked	Unchecked	Unchecked	Checked	Checked	Unchecked	Unchecked	Unchecked	Unchecked	Unchecked	Unchecked	Unchecked	Checked	Checked	Unchecked	Unchecked	Unchecked	Unchecked	Unchecked	Unchecked	Checked	Unchecked	Unchecked	Checked	Unchecked	Unchecked	Unchecked
DM17	Medication Record (Arm 2: Data Monitoring Arm)
DM17	Outcomes (Arm 2: Data Monitoring Arm)
DM18	Baseline (Arm 2: Data Monitoring Arm)				32	Male	158	68	24.60207612	White		Not Hispanic or Latino	Checked	Unchecked	Unchecked	Unchecked	Unchecked	Unchecked	Unchecked	Unchecked	Unchecked	Unchecked	Unchecked	Unchecked	Unchecked	Unchecked	Unchecked	Unchecked	Unchecked	Unchecked	Unchecked	Unchecked	Unchecked	Unchecked	Unchecked	Unchecked	Unchecked	Unchecked	Unchecked	Unchecked	Unchecked	Unchecked	Unchecked	Checked	Unchecked	Unchecked	Unchecked	Unchecked	Unchecked
DM18	Medication Record (Arm 2: Data Monitoring Arm)
DM18	Outcomes (Arm 2: Data Monitoring Arm)
DM19	Baseline (Arm 2: Data Monitoring Arm)				53	Male	213.4	68	33.2283737	White		Not Hispanic or Latino	Unchecked	Unchecked	Unchecked	Unchecked	Unchecked	Unchecked	Unchecked	Unchecked	Unchecked	Unchecked	Unchecked	Unchecked	Unchecked	Unchecked	Unchecked	Unchecked	Unchecked	Unchecked	Unchecked	Unchecked	Unchecked	Unchecked	Checked	Unchecked	Unchecked	Unchecked	Unchecked	Unchecked	Unchecked	Unchecked	Unchecked	Unchecked	Unchecked	Checked	Unchecked	Unchecked	Unchecked
DM19	Medication Record (Arm 2: Data Monitoring Arm)
DM19	Outcomes (Arm 2: Data Monitoring Arm)
DM20	Baseline (Arm 2: Data Monitoring Arm)				42	Female	230	72	31.94444444	Black of African American		Not Hispanic or Latino	Unchecked	Unchecked	Unchecked	Unchecked	Unchecked	Unchecked	Unchecked	Unchecked	Unchecked	Unchecked	Unchecked	Unchecked	Unchecked	Checked	Unchecked	Unchecked	Unchecked	Unchecked	Unchecked	Checked	Unchecked	Unchecked	Checked	Unchecked	Unchecked	Unchecked	Unchecked	Unchecked	Unchecked	Unchecked	Unchecked	Unchecked	Unchecked	Checked	Unchecked	Unchecked	Unchecked
DM20	Medication Record (Arm 2: Data Monitoring Arm)
DM20	Outcomes (Arm 2: Data Monitoring Arm)
DM21	Baseline (Arm 2: Data Monitoring Arm)				51	Female	186	60	37.2	Unknown		Hispanic or Latino	Unchecked	Unchecked	Unchecked	Unchecked	Unchecked	Unchecked	Checked	Unchecked	Unchecked	Unchecked	Unchecked	Unchecked	Unchecked	Checked	Checked	Unchecked	Unchecked	Unchecked	Unchecked	Unchecked	Unchecked	Unchecked	Checked	Unchecked	Unchecked	Unchecked	Unchecked	Checked	Unchecked	Unchecked	Unchecked	Unchecked	Unchecked	Checked	Unchecked	Unchecked	Unchecked
DM21	Medication Record (Arm 2: Data Monitoring Arm)
DM21	Outcomes (Arm 2: Data Monitoring Arm)
DM22	Baseline (Arm 2: Data Monitoring Arm)				50	Male	209	73	28.23794333	Black of African American		Not Hispanic or Latino	Unchecked	Unchecked	Unchecked	Unchecked	Unchecked	Checked	Unchecked	Unchecked	Unchecked	Unchecked	Unchecked	Unchecked	Unchecked	Checked	Unchecked	Unchecked	Unchecked	Unchecked	Unchecked	Unchecked	Unchecked	Unchecked	Unchecked	Unchecked	Unchecked	Unchecked	Unchecked	Unchecked	Checked	Unchecked	Unchecked	Unchecked	Unchecked	Checked	Unchecked	Unchecked	Unchecked
DM22	Medication Record (Arm 2: Data Monitoring Arm)
DM22	Outcomes (Arm 2: Data Monitoring Arm)
DM23	Baseline (Arm 2: Data Monitoring Arm)				49	Female	160.6	61	31.07551733	White		Not Hispanic or Latino	Unchecked	Unchecked	Unchecked	Unchecked	Unchecked	Checked	Unchecked	Unchecked	Unchecked	Unchecked	Unchecked	Unchecked	Unchecked	Unchecked	Checked	Unchecked	Unchecked	Unchecked	Unchecked	Unchecked	Unchecked	Unchecked	Checked	Unchecked	Unchecked	Unchecked	Unchecked	Unchecked	Unchecked	Unchecked	Unchecked	Unchecked	Unchecked	Checked	Unchecked	Unchecked	Unchecked
DM23	Medication Record (Arm 2: Data Monitoring Arm)
DM23	Outcomes (Arm 2: Data Monitoring Arm)
DM24	Baseline (Arm 2: Data Monitoring Arm)				20	Female	176	68	27.40484429	White		Not Hispanic or Latino	Checked	Unchecked	Unchecked	Unchecked	Unchecked	Unchecked	Unchecked	Unchecked	Unchecked	Unchecked	Unchecked	Unchecked	Unchecked	Unchecked	Unchecked	Unchecked	Unchecked	Unchecked	Unchecked	Unchecked	Unchecked	Unchecked	Unchecked	Unchecked	Unchecked	Unchecked	Unchecked	Unchecked	Unchecked	Unchecked	Unchecked	Checked	Unchecked	Unchecked	Unchecked	Unchecked	Unchecked
DM24	Medication Record (Arm 2: Data Monitoring Arm)
DM24	Outcomes (Arm 2: Data Monitoring Arm)
DM25	Baseline (Arm 2: Data Monitoring Arm)				41	Male	192	70	28.2122449	Black of African American		Not Hispanic or Latino	Unchecked	Unchecked	Unchecked	Unchecked	Unchecked	Unchecked	Unchecked	Unchecked	Unchecked	Unchecked	Unchecked	Unchecked	Unchecked	Checked	Unchecked	Unchecked	Unchecked	Unchecked	Unchecked	Unchecked	Unchecked	Unchecked	Unchecked	Checked	Unchecked	Unchecked	Unchecked	Unchecked	Unchecked	Unchecked	Unchecked	Unchecked	Unchecked	Checked	Unchecked	Unchecked	Unchecked
DM25	Medication Record (Arm 2: Data Monitoring Arm)
DM25	Outcomes (Arm 2: Data Monitoring Arm)
DM26	Baseline (Arm 2: Data Monitoring Arm)				69	Male	159	67	25.50233905	White		Not Hispanic or Latino	Unchecked	Unchecked	Unchecked	Unchecked	Unchecked	Unchecked	Unchecked	Unchecked	Unchecked	Unchecked	Unchecked	Unchecked	Unchecked	Checked	Checked	Unchecked	Unchecked	Unchecked	Unchecked	Unchecked	Unchecked	Unchecked	Unchecked	Unchecked	Unchecked	Unchecked	Unchecked	Unchecked	Unchecked	Unchecked	Unchecked	Unchecked	Unchecked	Checked	Unchecked	Unchecked	Unchecked
DM26	Medication Record (Arm 2: Data Monitoring Arm)
DM26	Outcomes (Arm 2: Data Monitoring Arm)
DM28	Baseline (Arm 2: Data Monitoring Arm)				63	Male	185	71	26.4233287	White		Not Hispanic or Latino	Unchecked	Unchecked	Unchecked	Unchecked	Unchecked	Unchecked	Unchecked	Unchecked	Unchecked	Unchecked	Unchecked	Unchecked	Unchecked	Checked	Checked	Unchecked	Unchecked	Unchecked	Unchecked	Unchecked	Unchecked	Unchecked	Unchecked	Checked	Unchecked	Unchecked	Unchecked	Unchecked	Checked	Unchecked	Unchecked	Unchecked	Unchecked	Checked	Unchecked	Unchecked	Unchecked
DM28	Medication Record (Arm 2: Data Monitoring Arm)
DM28	Outcomes (Arm 2: Data Monitoring Arm)
DM29	Baseline (Arm 2: Data Monitoring Arm)				40	Male	165	65.75	27.48051873	White		Not Hispanic or Latino	Unchecked	Unchecked	Unchecked	Unchecked	Unchecked	Unchecked	Unchecked	Unchecked	Unchecked	Unchecked	Unchecked	Unchecked	Unchecked	Unchecked	Unchecked	Unchecked	Unchecked	Unchecked	Unchecked	Unchecked	Unchecked	Unchecked	Unchecked	Unchecked	Unchecked	Unchecked	Unchecked	Checked	Unchecked	Checked	Unchecked	Checked	Unchecked	Unchecked	Unchecked	Unchecked	Unchecked
DM29	Medication Record (Arm 2: Data Monitoring Arm)
DM29	Outcomes (Arm 2: Data Monitoring Arm)
DM30	Baseline (Arm 2: Data Monitoring Arm)				49	Female	150	67	24.05881043	White		Not Hispanic or Latino	Checked	Unchecked	Unchecked	Unchecked	Unchecked	Unchecked	Unchecked	Unchecked	Unchecked	Unchecked	Unchecked	Unchecked	Unchecked	Unchecked	Unchecked	Unchecked	Unchecked	Unchecked	Unchecked	Unchecked	Unchecked	Unchecked	Unchecked	Unchecked	Unchecked	Unchecked	Unchecked	Unchecked	Unchecked	Unchecked	Unchecked	Checked	Unchecked	Unchecked	Unchecked	Unchecked	Unchecked
DM30	Medication Record (Arm 2: Data Monitoring Arm)
DM30	Outcomes (Arm 2: Data Monitoring Arm)
DM32	Baseline (Arm 2: Data Monitoring Arm)				65	Male	150	68	23.35640138	White		Not Hispanic or Latino	Unchecked	Unchecked	Unchecked	Unchecked	Unchecked	Unchecked	Unchecked	Unchecked	Unchecked	Checked	Unchecked	Unchecked	Unchecked	Checked	Unchecked	Unchecked	Unchecked	Unchecked	Unchecked	Unchecked	Unchecked	Unchecked	Unchecked	Checked	Unchecked	Unchecked	Unchecked	Unchecked	Unchecked	Unchecked	Unchecked	Checked	Unchecked	Unchecked	Unchecked	Unchecked	Unchecked
DM32	Medication Record (Arm 2: Data Monitoring Arm)
DM32	Outcomes (Arm 2: Data Monitoring Arm)
DM33	Baseline (Arm 2: Data Monitoring Arm)				64	Female	135	68	21.02076125	White		Not Hispanic or Latino	Unchecked	Unchecked	Unchecked	Unchecked	Unchecked	Unchecked	Unchecked	Unchecked	Unchecked	Unchecked	Unchecked	Unchecked	Unchecked	Unchecked	Checked	Unchecked	Unchecked	Unchecked	Unchecked	Unchecked	Unchecked	Unchecked	Unchecked	Checked	Unchecked	Unchecked	Unchecked	Checked	Unchecked	Checked	Unchecked	Unchecked	Unchecked	Unchecked	Unchecked	Unchecked	Unchecked
DM33	Medication Record (Arm 2: Data Monitoring Arm)
DM33	Outcomes (Arm 2: Data Monitoring Arm)
DM34	Baseline (Arm 2: Data Monitoring Arm)				68	Female	200	63	36.28117914	White		Not Hispanic or Latino	Unchecked	Unchecked	Unchecked	Checked	Unchecked	Unchecked	Unchecked	Unchecked	Unchecked	Checked	Unchecked	Unchecked	Unchecked	Checked	Checked	Unchecked	Unchecked	Unchecked	Unchecked	Unchecked	Unchecked	Unchecked	Checked	Checked	Unchecked	Unchecked	Unchecked	Checked	Checked	Unchecked	Checked	Checked	Unchecked	Checked	Unchecked	Unchecked	Unchecked
DM34	Medication Record (Arm 2: Data Monitoring Arm)
DM34	Outcomes (Arm 2: Data Monitoring Arm)
DM35	Baseline (Arm 2: Data Monitoring Arm)				68	Female	130	61	25.15452835	White		Not Hispanic or Latino	Unchecked	Unchecked	Unchecked	Unchecked	Unchecked	Unchecked	Unchecked	Unchecked	Unchecked	Unchecked	Unchecked	Unchecked	Unchecked	Checked	Checked	Unchecked	Unchecked	Unchecked	Unchecked	Unchecked	Unchecked	Unchecked	Unchecked	Unchecked	Unchecked	Unchecked	Unchecked	Checked	Unchecked	Checked	Checked	Unchecked	Unchecked	Unchecked	Unchecked	Unchecked	Unchecked
DM37	Baseline (Arm 2: Data Monitoring Arm)				45	Female	154	64	27.0703125	White		Not Hispanic or Latino	Unchecked	Unchecked	Unchecked	Unchecked	Unchecked	Unchecked	Unchecked	Unchecked	Unchecked	Checked	Unchecked	Unchecked	Unchecked	Unchecked	Unchecked	Unchecked	Unchecked	Unchecked	Unchecked	Unchecked	Unchecked	Unchecked	Unchecked	Unchecked	Unchecked	Unchecked	Unchecked	Unchecked	Unchecked	Unchecked	Unchecked	Checked	Unchecked	Unchecked	Unchecked	Unchecked	Unchecked
DM37	Medication Record (Arm 2: Data Monitoring Arm)
DM37	Outcomes (Arm 2: Data Monitoring Arm)
DM38	Baseline (Arm 2: Data Monitoring Arm)				27	Male	140.8	68	21.92387543	Asian		Not Hispanic or Latino	Checked	Unchecked	Unchecked	Unchecked	Unchecked	Unchecked	Unchecked	Unchecked	Unchecked	Unchecked	Unchecked	Unchecked	Unchecked	Unchecked	Unchecked	Unchecked	Unchecked	Unchecked	Unchecked	Unchecked	Unchecked	Unchecked	Unchecked	Unchecked	Unchecked	Unchecked	Unchecked	Unchecked	Unchecked	Unchecked	Unchecked	Checked	Unchecked	Unchecked	Unchecked	Unchecked	Unchecked
DM38	Medication Record (Arm 2: Data Monitoring Arm)
DM38	Outcomes (Arm 2: Data Monitoring Arm)
DM39	Baseline (Arm 2: Data Monitoring Arm)				40	Male	215	70	31.59183673	White		Not Hispanic or Latino	Checked	Unchecked	Unchecked	Unchecked	Unchecked	Unchecked	Unchecked	Unchecked	Unchecked	Unchecked	Unchecked	Unchecked	Unchecked	Unchecked	Unchecked	Unchecked	Unchecked	Unchecked	Unchecked	Unchecked	Unchecked	Unchecked	Unchecked	Unchecked	Unchecked	Unchecked	Unchecked	Unchecked	Unchecked	Unchecked	Checked	Checked	Unchecked	Unchecked	Unchecked	Unchecked	Unchecked
DM39	Medication Record (Arm 2: Data Monitoring Arm)
DM39	Outcomes (Arm 2: Data Monitoring Arm)
DM40	Baseline (Arm 2: Data Monitoring Arm)				29	Female	160.6	64	28.23046875	Black of African American		Not Hispanic or Latino	Unchecked	Unchecked	Unchecked	Unchecked	Unchecked	Unchecked	Unchecked	Unchecked	Unchecked	Unchecked	Unchecked	Unchecked	Unchecked	Unchecked	Unchecked	Unchecked	Unchecked	Unchecked	Unchecked	Unchecked	Unchecked	Unchecked	Unchecked	Unchecked	Unchecked	Unchecked	Unchecked	Checked	Checked	Unchecked	Unchecked	Checked	Unchecked	Checked	Unchecked	Unchecked	Unchecked
DM40	Medication Record (Arm 2: Data Monitoring Arm)
DM40	Outcomes (Arm 2: Data Monitoring Arm)
VR01	Baseline (Arm 1: Study Data)		Virtual Reality	Complete	80	Male	182	71.5	25.63254927	White		Not Hispanic or Latino	Unchecked	Unchecked	Unchecked	Unchecked	Unchecked	Unchecked	Unchecked	Unchecked	Unchecked	Unchecked	Unchecked	Unchecked	Unchecked	Checked	Unchecked	Unchecked	Unchecked	Unchecked	Unchecked	Unchecked	Unchecked	Unchecked	Unchecked	Unchecked	Unchecked	Unchecked	Unchecked	Unchecked	Unchecked	Unchecked	Checked	Unchecked	Unchecked	Unchecked	Checked	Unchecked	Unchecked
VR01	Medication Record (Arm 1: Study Data)
VR01	Outcomes (Arm 1: Study Data)
VR02	Baseline (Arm 1: Study Data)		Control Group	Complete	60	Male	195	70	28.65306122	White		Not Hispanic or Latino	Unchecked	Unchecked	Unchecked	Unchecked	Unchecked	Checked	Unchecked	Unchecked	Unchecked	Unchecked	Unchecked	Unchecked	Unchecked	Checked	Checked	Unchecked	Unchecked	Unchecked	Unchecked	Unchecked	Unchecked	Unchecked	Unchecked	Unchecked	Unchecked	Unchecked	Unchecked	Checked	Unchecked	Unchecked	Unchecked	Checked	Unchecked	Checked	Checked	Unchecked	Unchecked
VR02	Medication Record (Arm 1: Study Data)
VR02	Outcomes (Arm 1: Study Data)
VR03	Baseline (Arm 1: Study Data)		Control Group	Complete	56	Male	193.6	68	30.14532872	Asian		Not Hispanic or Latino	Unchecked	Unchecked	Unchecked	Unchecked	Unchecked	Unchecked	Unchecked	Unchecked	Unchecked	Unchecked	Unchecked	Unchecked	Unchecked	Checked	Checked	Unchecked	Unchecked	Unchecked	Unchecked	Unchecked	Unchecked	Unchecked	Checked	Unchecked	Unchecked	Unchecked	Unchecked	Unchecked	Unchecked	Unchecked	Checked	Unchecked	Unchecked	Unchecked	Unchecked	Unchecked	Unchecked
VR03	Medication Record (Arm 1: Study Data)
VR03	Outcomes (Arm 1: Study Data)
VR04	Baseline (Arm 1: Study Data)		Virtual Reality	Complete	27	Male	184.8	69	27.94706994	Unknown		Hispanic or Latino	Checked	Unchecked	Unchecked	Unchecked	Unchecked	Unchecked	Unchecked	Unchecked	Unchecked	Unchecked	Unchecked	Unchecked	Unchecked	Unchecked	Unchecked	Unchecked	Unchecked	Unchecked	Unchecked	Unchecked	Unchecked	Unchecked	Unchecked	Unchecked	Unchecked	Unchecked	Unchecked	Unchecked	Unchecked	Unchecked	Unchecked	Unchecked	Unchecked	Unchecked	Unchecked	Checked	Unchecked
VR04	Medication Record (Arm 1: Study Data)
VR04	Outcomes (Arm 1: Study Data)
VR05	Baseline (Arm 1: Study Data)		Virtual Reality	Complete	PATIENT WITHDREW BEFORE SURGERY
VR05	Outcomes (Arm 1: Study Data)
VR06	Baseline (Arm 1: Study Data)		Control Group	Complete	64	Male	145	70.5	21.00497963	White		Not Hispanic or Latino	Unchecked	Unchecked	Unchecked	Unchecked	Unchecked	Unchecked	Unchecked	Unchecked	Unchecked	Checked	Unchecked	Unchecked	Unchecked	Unchecked	Unchecked	Unchecked	Unchecked	Checked	Unchecked	Checked	Unchecked	Unchecked	Unchecked	Unchecked	Unchecked	Unchecked	Unchecked	Unchecked	Unchecked	Unchecked	Unchecked	Unchecked	Unchecked	Unchecked	Unchecked	Unchecked	Checked
VR06	Medication Record (Arm 1: Study Data)
VR06	Outcomes (Arm 1: Study Data)
VR07	Baseline (Arm 1: Study Data)		Virtual Reality	Complete	27	Female	158.4	62	29.66909469	White		Not Hispanic or Latino	Unchecked	Unchecked	Unchecked	Checked	Checked	Unchecked	Unchecked	Unchecked	Unchecked	Unchecked	Unchecked	Unchecked	Unchecked	Unchecked	Unchecked	Unchecked	Unchecked	Unchecked	Unchecked	Unchecked	Unchecked	Unchecked	Unchecked	Unchecked	Unchecked	Unchecked	Unchecked	Checked	Unchecked	Unchecked	Checked	Unchecked	Unchecked	Unchecked	Unchecked	Unchecked	Unchecked
VR07	Medication Record (Arm 1: Study Data)
VR07	Outcomes (Arm 1: Study Data)
VR08	Baseline (Arm 1: Study Data)		Control Group	Complete	65	Female	153	65	26.07337278	White		Not Hispanic or Latino	Unchecked	Unchecked	Unchecked	Unchecked	Unchecked	Unchecked	Unchecked	Unchecked	Unchecked	Unchecked	Unchecked	Unchecked	Unchecked	Unchecked	Unchecked	Unchecked	Unchecked	Unchecked	Unchecked	Unchecked	Unchecked	Unchecked	Unchecked	Unchecked	Unchecked	Unchecked	Unchecked	Checked	Unchecked	Unchecked	Unchecked	Unchecked	Unchecked	Unchecked	Unchecked	Checked	Unchecked
VR08	Medication Record (Arm 1: Study Data)
VR08	Outcomes (Arm 1: Study Data)
VR09	Baseline (Arm 1: Study Data)		Control Group	Complete	38	Female	213	64	37.44140625	Unknown		Hispanic or Latino	Unchecked	Unchecked	Unchecked	Unchecked	Unchecked	Unchecked	Unchecked	Unchecked	Unchecked	Unchecked	Unchecked	Unchecked	Unchecked	Unchecked	Unchecked	Unchecked	Unchecked	Unchecked	Unchecked	Checked	Checked	Unchecked	Checked	Checked	Unchecked	Unchecked	Unchecked	Checked	Checked	Unchecked	Unchecked	Unchecked	Unchecked	Unchecked	Unchecked	Checked	Unchecked
VR09	Medication Record (Arm 1: Study Data)
VR09	Outcomes (Arm 1: Study Data)
VR10	Baseline (Arm 1: Study Data)		Virtual Reality	Complete	65	Male	150	70	22.04081633	White		Not Hispanic or Latino	Checked	Unchecked	Unchecked	Unchecked	Unchecked	Unchecked	Unchecked	Unchecked	Unchecked	Unchecked	Unchecked	Unchecked	Unchecked	Unchecked	Unchecked	Unchecked	Unchecked	Unchecked	Unchecked	Unchecked	Unchecked	Unchecked	Unchecked	Unchecked	Unchecked	Unchecked	Unchecked	Unchecked	Unchecked	Unchecked	Unchecked	Unchecked	Unchecked	Unchecked	Unchecked	Unchecked	Checked
VR10	Medication Record (Arm 1: Study Data)
VR10	Outcomes (Arm 1: Study Data)
VR11	Baseline (Arm 1: Study Data)		Virtual Reality	Complete	61	Male	194.6	70	28.59428571	White		Not Hispanic or Latino	Unchecked	Unchecked	Unchecked	Unchecked	Unchecked	Unchecked	Unchecked	Unchecked	Unchecked	Unchecked	Unchecked	Unchecked	Unchecked	Checked	Checked	Unchecked	Unchecked	Unchecked	Unchecked	Unchecked	Unchecked	Unchecked	Unchecked	Unchecked	Unchecked	Unchecked	Unchecked	Unchecked	Unchecked	Checked	Unchecked	Unchecked	Unchecked	Checked	Unchecked	Unchecked	Unchecked
VR11	Medication Record (Arm 1: Study Data)
VR11	Outcomes (Arm 1: Study Data)
VR12	Baseline (Arm 1: Study Data)		Control Group	Complete	SURGERY CANCELLED
VR12	Outcomes (Arm 1: Study Data)
VR13	Baseline (Arm 1: Study Data)			Incomplete	SURGERY NEVER SCHEDULED, PATIENT NOT RANDOMIZED
VR13	Outcomes (Arm 1: Study Data)
VR14	Baseline (Arm 1: Study Data)		Virtual Reality	Complete	29	Male	200	72	27.77777778	White		Not Hispanic or Latino	Checked	Unchecked	Unchecked	Unchecked	Unchecked	Unchecked	Unchecked	Unchecked	Unchecked	Unchecked	Unchecked	Unchecked	Unchecked	Unchecked	Unchecked	Unchecked	Unchecked	Unchecked	Unchecked	Unchecked	Unchecked	Unchecked	Unchecked	Unchecked	Unchecked	Unchecked	Unchecked	Unchecked	Unchecked	Unchecked	Unchecked	Unchecked	Unchecked	Unchecked	Unchecked	Checked	Unchecked
VR14	Medication Record (Arm 1: Study Data)
VR14	Outcomes (Arm 1: Study Data)
VR15	Baseline (Arm 1: Study Data)		Control Group	Complete	38	Male	160	69	24.19659735	White		Not Hispanic or Latino	Checked	Unchecked	Unchecked	Unchecked	Unchecked	Unchecked	Unchecked	Unchecked	Unchecked	Unchecked	Unchecked	Unchecked	Unchecked	Unchecked	Unchecked	Unchecked	Unchecked	Unchecked	Unchecked	Unchecked	Unchecked	Unchecked	Unchecked	Unchecked	Unchecked	Unchecked	Unchecked	Unchecked	Unchecked	Unchecked	Unchecked	Checked	Unchecked	Checked	Unchecked	Unchecked	Unchecked
VR15	Medication Record (Arm 1: Study Data)
VR15	Outcomes (Arm 1: Study Data)
VR16	Baseline (Arm 1: Study Data)		Virtual Reality	Complete	53	Male	317	76	39.51523546	White		Not Hispanic or Latino	Unchecked	Unchecked	Unchecked	Unchecked	Unchecked	Checked	Unchecked	Unchecked	Unchecked	Unchecked	Unchecked	Unchecked	Unchecked	Checked	Unchecked	Unchecked	Unchecked	Unchecked	Unchecked	Unchecked	Unchecked	Unchecked	Checked	Unchecked	Unchecked	Unchecked	Unchecked	Unchecked	Unchecked	Unchecked	Checked	Unchecked	Unchecked	Unchecked	Checked	Unchecked	Unchecked
VR16	Medication Record (Arm 1: Study Data)
VR16	Outcomes (Arm 1: Study Data)
VR17	Baseline (Arm 1: Study Data)		Control Group	Complete	52	Male	220	65	37.49112426	Unknown		Hispanic or Latino	Unchecked	Unchecked	Unchecked	Unchecked	Unchecked	Checked	Unchecked	Unchecked	Unchecked	Unchecked	Unchecked	Unchecked	Unchecked	Checked	Checked	Unchecked	Unchecked	Unchecked	Unchecked	Unchecked	Unchecked	Unchecked	Checked	Checked	Unchecked	Unchecked	Unchecked	Unchecked	Unchecked	Unchecked	Checked	Unchecked	Unchecked	Unchecked	Checked	Unchecked	Unchecked
VR17	Medication Record (Arm 1: Study Data)
VR17	Outcomes (Arm 1: Study Data)
VR18	Baseline (Arm 1: Study Data)		Control Group	Complete	32	Male	158	68	24.60207612	White		Not Hispanic or Latino	Checked	Unchecked	Unchecked	Unchecked	Unchecked	Unchecked	Unchecked	Unchecked	Unchecked	Unchecked	Unchecked	Unchecked	Unchecked	Unchecked	Unchecked	Unchecked	Unchecked	Unchecked	Unchecked	Unchecked	Unchecked	Unchecked	Unchecked	Unchecked	Unchecked	Unchecked	Unchecked	Unchecked	Unchecked	Unchecked	Unchecked	Checked	Unchecked	Unchecked	Unchecked	Unchecked	Unchecked
VR18	Medication Record (Arm 1: Study Data)
VR18	Outcomes (Arm 1: Study Data)
VR19	Baseline (Arm 1: Study Data)		Virtual Reality	Complete	53	Male	213.4	68	33.2283737	White		Not Hispanic or Latino	Unchecked	Unchecked	Unchecked	Unchecked	Unchecked	Unchecked	Unchecked	Unchecked	Unchecked	Unchecked	Unchecked	Unchecked	Unchecked	Unchecked	Unchecked	Unchecked	Unchecked	Unchecked	Unchecked	Unchecked	Unchecked	Unchecked	Checked	Unchecked	Unchecked	Unchecked	Unchecked	Unchecked	Unchecked	Unchecked	Unchecked	Unchecked	Unchecked	Unchecked	Unchecked	Unchecked	Checked
VR19	Medication Record (Arm 1: Study Data)
VR19	Outcomes (Arm 1: Study Data)
VR20	Baseline (Arm 1: Study Data)		Control Group	Complete	42	Female	230	72	31.94444444	Black of African American		Not Hispanic or Latino	Unchecked	Unchecked	Unchecked	Unchecked	Unchecked	Unchecked	Unchecked	Unchecked	Unchecked	Unchecked	Unchecked	Unchecked	Unchecked	Checked	Unchecked	Unchecked	Unchecked	Unchecked	Unchecked	Checked	Unchecked	Unchecked	Checked	Unchecked	Unchecked	Unchecked	Unchecked	Unchecked	Unchecked	Unchecked	Unchecked	Unchecked	Unchecked	Unchecked	Checked	Unchecked	Unchecked
VR20	Medication Record (Arm 1: Study Data)
VR20	Outcomes (Arm 1: Study Data)
VR21	Baseline (Arm 1: Study Data)		Virtual Reality	Complete	51	Female	186	60	37.2	Unknown		Hispanic or Latino	Unchecked	Unchecked	Unchecked	Unchecked	Unchecked	Unchecked	Checked	Unchecked	Unchecked	Unchecked	Unchecked	Unchecked	Unchecked	Checked	Checked	Unchecked	Unchecked	Unchecked	Unchecked	Unchecked	Unchecked	Unchecked	Checked	Unchecked	Unchecked	Unchecked	Unchecked	Checked	Unchecked	Unchecked	Unchecked	Unchecked	Unchecked	Unchecked	Checked	Unchecked	Unchecked
VR21	Medication Record (Arm 1: Study Data)
VR21	Outcomes (Arm 1: Study Data)
VR22	Baseline (Arm 1: Study Data)		Control Group	Complete	50	Male	209	73	28.23794333	Black of African American		Not Hispanic or Latino	Unchecked	Unchecked	Unchecked	Checked	Unchecked	Checked	Unchecked	Unchecked	Unchecked	Unchecked	Unchecked	Unchecked	Unchecked	Checked	Unchecked	Unchecked	Unchecked	Unchecked	Unchecked	Unchecked	Unchecked	Unchecked	Unchecked	Unchecked	Unchecked	Unchecked	Unchecked	Unchecked	Checked	Unchecked	Unchecked	Unchecked	Unchecked	Unchecked	Unchecked	Checked	Unchecked
VR22	Medication Record (Arm 1: Study Data)
VR22	Outcomes (Arm 1: Study Data)
VR23	Baseline (Arm 1: Study Data)		Control Group	Complete	49	Female	160.6	61	31.07551733	White		Not Hispanic or Latino	Unchecked	Unchecked	Unchecked	Unchecked	Unchecked	Checked	Unchecked	Unchecked	Unchecked	Unchecked	Unchecked	Unchecked	Unchecked	Unchecked	Checked	Unchecked	Unchecked	Unchecked	Unchecked	Unchecked	Unchecked	Unchecked	Checked	Unchecked	Unchecked	Unchecked	Unchecked	Unchecked	Unchecked	Unchecked	Unchecked	Unchecked	Unchecked	Unchecked	Unchecked	Unchecked	Checked
VR23	Medication Record (Arm 1: Study Data)
VR23	Outcomes (Arm 1: Study Data)
VR24	Baseline (Arm 1: Study Data)		Virtual Reality	Complete	20	Female	176	68	27.40484429	White		Not Hispanic or Latino	Checked	Unchecked	Unchecked	Unchecked	Unchecked	Unchecked	Unchecked	Unchecked	Unchecked	Unchecked	Unchecked	Unchecked	Unchecked	Unchecked	Unchecked	Unchecked	Unchecked	Unchecked	Unchecked	Unchecked	Unchecked	Unchecked	Unchecked	Unchecked	Unchecked	Unchecked	Unchecked	Unchecked	Unchecked	Unchecked	Unchecked	Checked	Unchecked	Unchecked	Unchecked	Unchecked	Unchecked
VR24	Medication Record (Arm 1: Study Data)
VR24	Outcomes (Arm 1: Study Data)
VR25	Baseline (Arm 1: Study Data)		Virtual Reality	Complete	41	Male	192	70	28.2122449	Black of African American		Not Hispanic or Latino	Unchecked	Unchecked	Unchecked	Unchecked	Unchecked	Unchecked	Unchecked	Unchecked	Unchecked	Unchecked	Unchecked	Unchecked	Unchecked	Checked	Unchecked	Unchecked	Unchecked	Unchecked	Unchecked	Unchecked	Unchecked	Unchecked	Unchecked	Checked	Unchecked	Unchecked	Unchecked	Unchecked	Unchecked	Unchecked	Unchecked	Unchecked	Unchecked	Unchecked	Unchecked	Checked	Unchecked
VR25	Medication Record (Arm 1: Study Data)
VR25	Outcomes (Arm 1: Study Data)
VR26	Baseline (Arm 1: Study Data)		Virtual Reality	Complete	69	Male	159	67	25.50233905	White		Not Hispanic or Latino	Unchecked	Unchecked	Unchecked	Unchecked	Unchecked	Unchecked	Unchecked	Unchecked	Unchecked	Unchecked	Unchecked	Unchecked	Unchecked	Checked	Checked	Unchecked	Unchecked	Unchecked	Unchecked	Unchecked	Unchecked	Unchecked	Unchecked	Unchecked	Unchecked	Unchecked	Unchecked	Unchecked	Unchecked	Unchecked	Unchecked	Unchecked	Unchecked	Unchecked	Unchecked	Unchecked	Checked
VR26	Medication Record (Arm 1: Study Data)
VR26	Outcomes (Arm 1: Study Data)
VR27	Baseline (Arm 1: Study Data)		Control Group	Complete	SURGERY CANCELLED
VR27	Outcomes (Arm 1: Study Data)
VR28	Baseline (Arm 1: Study Data)		Virtual Reality	Complete	63	Male	185	71	26.4233287	White		Not Hispanic or Latino	Unchecked	Unchecked	Unchecked	Unchecked	Unchecked	Unchecked	Unchecked	Unchecked	Unchecked	Unchecked	Unchecked	Unchecked	Unchecked	Checked	Checked	Unchecked	Unchecked	Unchecked	Unchecked	Unchecked	Unchecked	Unchecked	Unchecked	Checked	Unchecked	Unchecked	Unchecked	Unchecked	Checked	Unchecked	Unchecked	Unchecked	Unchecked	Unchecked	Checked	Unchecked	Unchecked
VR28	Medication Record (Arm 1: Study Data)
VR28	Outcomes (Arm 1: Study Data)
VR29	Baseline (Arm 1: Study Data)		Control Group	Complete	40	Male	165	65.75	27.48051873	White		Not Hispanic or Latino	Unchecked	Unchecked	Unchecked	Unchecked	Unchecked	Unchecked	Unchecked	Unchecked	Unchecked	Unchecked	Unchecked	Unchecked	Unchecked	Unchecked	Unchecked	Unchecked	Unchecked	Unchecked	Unchecked	Unchecked	Unchecked	Unchecked	Unchecked	Unchecked	Unchecked	Unchecked	Unchecked	Checked	Unchecked	Checked	Unchecked	Checked	Unchecked	Unchecked	Unchecked	Unchecked	Unchecked
VR29	Medication Record (Arm 1: Study Data)
VR29	Outcomes (Arm 1: Study Data)
VR30	Baseline (Arm 1: Study Data)		Control Group	Complete	49	Female	150	67	24.05881043	White		Not Hispanic or Latino	Checked	Unchecked	Unchecked	Unchecked	Unchecked	Unchecked	Unchecked	Unchecked	Unchecked	Unchecked	Unchecked	Unchecked	Unchecked	Unchecked	Unchecked	Unchecked	Unchecked	Unchecked	Unchecked	Unchecked	Unchecked	Unchecked	Unchecked	Unchecked	Unchecked	Unchecked	Unchecked	Unchecked	Unchecked	Unchecked	Unchecked	Checked	Unchecked	Unchecked	Unchecked	Unchecked	Unchecked
VR30	Medication Record (Arm 1: Study Data)
VR30	Outcomes (Arm 1: Study Data)
VR31	Baseline (Arm 1: Study Data)		Virtual Reality	Complete	PATIENT WITHDREW BEFORE SURGERY
VR31	Outcomes (Arm 1: Study Data)
VR32	Baseline (Arm 1: Study Data)		Virtual Reality	Complete	65	Male	150	68	23.35640138	White		Not Hispanic or Latino	Unchecked	Unchecked	Unchecked	Checked	Unchecked	Unchecked	Unchecked	Unchecked	Unchecked	Checked	Unchecked	Unchecked	Unchecked	Checked	Unchecked	Unchecked	Unchecked	Unchecked	Unchecked	Unchecked	Unchecked	Unchecked	Unchecked	Checked	Unchecked	Unchecked	Unchecked	Unchecked	Unchecked	Unchecked	Unchecked	Checked	Unchecked	Unchecked	Unchecked	Unchecked	Unchecked
VR32	Medication Record (Arm 1: Study Data)
VR32	Outcomes (Arm 1: Study Data)
Vr33	Baseline (Arm 1: Study Data)		Control Group	Complete	64	Female	135	68	21.02076125	White		Not Hispanic or Latino	Unchecked	Unchecked	Unchecked	Unchecked	Unchecked	Unchecked	Unchecked	Unchecked	Unchecked	Unchecked	Unchecked	Unchecked	Checked	Unchecked	Checked	Unchecked	Unchecked	Unchecked	Unchecked	Unchecked	Unchecked	Unchecked	Unchecked	Checked	Unchecked	Unchecked	Unchecked	Checked	Unchecked	Checked	Unchecked	Unchecked	Unchecked	Unchecked	Unchecked	Unchecked	Unchecked
Vr33	Medication Record (Arm 1: Study Data)
Vr33	Outcomes (Arm 1: Study Data)
VR34	Baseline (Arm 1: Study Data)		Control Group	Complete	68	Female	200	63	36.28117914	White		Not Hispanic or Latino	Unchecked	Unchecked	Unchecked	Checked	Unchecked	Unchecked	Unchecked	Unchecked	Unchecked	Checked	Unchecked	Unchecked	Unchecked	Checked	Checked	Unchecked	Unchecked	Unchecked	Unchecked	Unchecked	Unchecked	Unchecked	Checked	Checked	Unchecked	Unchecked	Unchecked	Checked	Checked	Unchecked	Checked	Checked	Unchecked	Checked	Unchecked	Unchecked	Unchecked
VR34	Medication Record (Arm 1: Study Data)
VR34	Outcomes (Arm 1: Study Data)
VR35	Baseline (Arm 1: Study Data)		Virtual Reality	Complete	68	Female	130	61	25.15452835	White		Not Hispanic or Latino	Unchecked	Unchecked	Unchecked	Checked	Unchecked	Unchecked	Unchecked	Unchecked	Unchecked	Unchecked	Unchecked	Unchecked	Checked	Checked	Checked	Unchecked	Unchecked	Unchecked	Unchecked	Unchecked	Unchecked	Unchecked	Unchecked	Unchecked	Unchecked	Unchecked	Unchecked	Unchecked	Unchecked	Checked	Checked	Unchecked	Unchecked	Unchecked	Unchecked	Unchecked	Unchecked
VR35	Medication Record (Arm 1: Study Data)
VR35	Outcomes (Arm 1: Study Data)
VR36	Baseline (Arm 1: Study Data)		Virtual Reality	Complete	SURGERY CANCELLED
VR36	Outcomes (Arm 1: Study Data)
VR37	Baseline (Arm 1: Study Data)		Control Group	Complete	45	Female	154	64	27.0703125	White		Not Hispanic or Latino	Unchecked	Unchecked	Unchecked	Unchecked	Unchecked	Unchecked	Unchecked	Unchecked	Unchecked	Checked	Unchecked	Unchecked	Checked	Unchecked	Unchecked	Unchecked	Unchecked	Unchecked	Unchecked	Unchecked	Unchecked	Unchecked	Unchecked	Unchecked	Unchecked	Unchecked	Unchecked	Unchecked	Unchecked	Unchecked	Unchecked	Checked	Unchecked	Unchecked	Unchecked	Unchecked	Unchecked
VR37	Medication Record (Arm 1: Study Data)
VR37	Outcomes (Arm 1: Study Data)
VR38	Baseline (Arm 1: Study Data)		Virtual Reality	Complete	27	Male	140.8	68	21.92387543	Asian		Not Hispanic or Latino	Checked	Unchecked	Unchecked	Unchecked	Unchecked	Unchecked	Unchecked	Unchecked	Unchecked	Unchecked	Unchecked	Unchecked	Unchecked	Unchecked	Unchecked	Unchecked	Unchecked	Unchecked	Unchecked	Unchecked	Unchecked	Unchecked	Unchecked	Unchecked	Unchecked	Unchecked	Unchecked	Unchecked	Unchecked	Unchecked	Unchecked	Checked	Unchecked	Unchecked	Unchecked	Unchecked	Unchecked
VR38	Medication Record (Arm 1: Study Data)
VR38	Outcomes (Arm 1: Study Data)
VR39	Baseline (Arm 1: Study Data)		Control Group	Complete	40	Male	215	70	31.59183673	White		Not Hispanic or Latino	Unchecked	Unchecked	Unchecked	Unchecked	Unchecked	Unchecked	Unchecked	Unchecked	Unchecked	Unchecked	Unchecked	Unchecked	Unchecked	Unchecked	Unchecked	Unchecked	Unchecked	Unchecked	Unchecked	Unchecked	Unchecked	Unchecked	Checked	Unchecked	Unchecked	Unchecked	Unchecked	Unchecked	Unchecked	Unchecked	Checked	Checked	Unchecked	Unchecked	Unchecked	Unchecked	Unchecked
VR39	Medication Record (Arm 1: Study Data)
VR39	Outcomes (Arm 1: Study Data)
VR40	Baseline (Arm 1: Study Data)		Virtual Reality	Complete	29	Female	160.6	64	28.23046875	Black of African American		Not Hispanic or Latino	Unchecked	Unchecked	Unchecked	Unchecked	Unchecked	Unchecked	Unchecked	Unchecked	Unchecked	Unchecked	Unchecked	Unchecked	Unchecked	Unchecked	Unchecked	Unchecked	Unchecked	Unchecked	Unchecked	Unchecked	Unchecked	Unchecked	Unchecked	Unchecked	Unchecked	Unchecked	Unchecked	Checked	Checked	Unchecked	Unchecked	Checked	Unchecked	Unchecked	Checked	Unchecked	Unchecked
VR40	Medication Record (Arm 1: Study Data)
VR40	Outcomes (Arm 1: Study Data)
[truncated: 270 more columns]
